# Supplementary material for: Application of Grey Relational Analysis to Predict Dementia Tendency by Cognitive Function, Sleep Disturbances, and Health Conditions of Diabetic Patients
Source: Brain Sci. 2022 Nov 30;12(12):1642. doi: 10.3390/brainsci12121642 (PMC9775556; doi:10.3390/brainsci12121642)
Supplement: Supplementary file 1 [file brainsci-12-01642-s001.zip]

Archive with 1 entries (1 files):
- brainsci-2036166-supplementary.pdf
